# Supplementary material for: Establishing a Standardized DNA Extraction Method Using NaCl from Oral Mucosa Cells for Its Application in Imprinting Diseases Such as Prader–Willi and Angelman Syndromes: A Preliminary Investigation
Source: Genes (Basel). 2024 May 18;15(5):641. doi: 10.3390/genes15050641 (PMC11120874; doi:10.3390/genes15050641)
Supplement: Supplementary file 1 [file genes-15-00641-s001.zip]

Archive with 1 entries (1 files):
- genes-2992304-supplementary.pdf
